# Supplementary material for: The Challenge of Prenatal Diagnostic Work-Up of Maternally Inherited X-Linked Opitz G/BBB: Case Report and Literature Review
Source: Case Rep Obstet Gynecol. 2015 May 4;2015:830108. doi: 10.1155/2015/830108 (PMC4434197; doi:10.1155/2015/830108)
Supplement: Supplementary file 1 — The clip show the case of a 19-week male foetus with a complex congenital heart disease (CHD), including perimembranous ventricular septal defect, ostium primum atrial septal defect and Persistent Left Superior Vena Cava. CHD was associated with bilateral cleft lip, a slight hypertelorism, and bilateral pyelectasis. These midline defects, together with the family hystory were suspicious for Opitz syndrome. [file 830108.f1.zip]

Archive with 6 entries (5 files):
- case opitz finito/
- case opitz finito/opitz cuore.wmv
- case opitz finito/opitz dotto.wmv
- case opitz finito/opitz ipogenitalismo.wmv
- case opitz finito/opitz labbro.wmv
- case opitz finito/opitz rene.wmv
